# Supplementary material for: Effect of Gardeniae Fructus Powder on Growth Performance, Antioxidant Capacity, Intestinal Barrier Function, and Colonic Microbiota of Weaned Piglets
Source: Animals (Basel). 2025 Jan 15;15(2):221. doi: 10.3390/ani15020221 (PMC11758313; doi:10.3390/ani15020221)
Supplement: Supplementary file 1 [file animals-15-00221-s001.zip]

Archive with 1 entries (1 files):
- animals-3392100-supplementary.pdf
